# Supplementary material for: The Outcome of Cell Therapy Treating Urinary Incontinence Correlates with Precise Cell Localization in the Sphincter Complex
Source: Biomedicines. 2025 Apr 9;13(4):917. doi: 10.3390/biomedicines13040917 (PMC12024915; doi:10.3390/biomedicines13040917)
Supplement: Supplementary file 1 [file biomedicines-13-00917-s001.zip]

Archive with 1 entries (1 files):
- biomedicines-3513258-supplementary.pdf
